# Supplementary material for: Complex free-space magnetic field textures induced by three-dimensional magnetic nanostructures
Source: Nat Nanotechnol. 2021 Dec 20;17(2):136–42. doi: 10.1038/s41565-021-01027-7 (PMC8850196; doi:10.1038/s41565-021-01027-7)
Supplement: Supplementary file 2 — Source Data Supplementary Fig. 3. The source data for the phase diagrams are given as txt files. [file 41565_2021_1027_MOESM2_ESM.zip]

Archive with 2 entries (2 files):
- ED4a_25nm_SD.txt
- ED4c_25nm_SD.txt
