# Supplementary material for: Complex free-space magnetic field textures induced by three-dimensional magnetic nanostructures
Source: Nat Nanotechnol. 2021 Dec 20;17(2):136–42. doi: 10.1038/s41565-021-01027-7 (PMC8850196; doi:10.1038/s41565-021-01027-7)
Supplement: Supplementary file 2 — Source Data Supplementary Fig. 3. The source data for the phase diagrams are given as txt files. [file 41565_2021_1027_MOESM2_ESM.zip › ED4a_25nm_SD.txt]

166.342513945442	46.0868052862923	6.72662745228457	-10.0913394676675	-18.1946691426808	-21.4082892385572	-23.1145606887983	-24.2290735456793	-24.0798225033694	-23.970744971127
111.366586188989	30.0893710760187	4.01747612542219	-8.40670721310521	-15.0484932957787	-18.3717903960237	-19.8826428389747	-20.8784747543455	-20.9336832537495	-21.2129306910545
84.8785735652283	25.561487553667	4.84696155925776	-5.26213014697353	-11.2558893859706	-15.1359236657581	-17.1727818366015	-18.0466673257346	-18.7130629891751	-19.0628919730335
72.9743394803764	23.6129192122328	6.4068963374199	-3.05669264003464	-8.4037781264067	-11.790012895331	-14.0486671631898	-15.6266423544952	-15.8799985369518	-16.53588927366
67.1786613187135	23.6125534770938	7.29173404472539	-0.808720968852356	-5.96864420974614	-8.90189168330424	-11.3504097499764	-13.2081585087508	-13.8456569950026	-14.5363930527483
63.9422737835408	23.6133275109501	9.40190951368722	1.63228230066208	-3.51432246373225	-6.41707472605342	-9.11873158268888	-10.3998145628398	-11.8676402340314	-12.3070562959578
62.2223017948691	24.3121025286294	10.9921504284659	3.54249134727058	-1.23755811627188	-3.96070523671264	-6.56067331956083	-8.52629116020134	-9.79329943392621	-10.7740707197472
60.9968710774653	24.8127969415196	12.3003093197571	4.61478341206959	0.601926605000246	-2.38211996061272	-4.69406663763856	-6.35113282839279	-7.79748473657476	-8.579312458244
60.1884877041074	25.3311900509341	12.6930905501667	5.96629172735954	1.56683632197777	-0.751858695923163	-2.89429084292339	-4.84724745293492	-6.23034995716859	-7.45713202228923
60.2262236525822	26.0834977621687	13.7228945139688	7.1574246303997	3.11582092986662	0.369555389404491	-1.65891099343775	-3.4781314789323	-4.83416157405675	-5.76577114965759
