# Supplementary material for: Complex free-space magnetic field textures induced by three-dimensional magnetic nanostructures
Source: Nat Nanotechnol. 2021 Dec 20;17(2):136–42. doi: 10.1038/s41565-021-01027-7 (PMC8850196; doi:10.1038/s41565-021-01027-7)
Supplement: Supplementary file 2 — Source Data Supplementary Fig. 3. The source data for the phase diagrams are given as txt files. [file 41565_2021_1027_MOESM2_ESM.zip › ED4c_25nm_SD.txt]

-460.19571584082	-453.786330830042	-448.638651245636	-436.709191242107	-397.504147424367	-361.443936842316	-328.297135539156	-297.670701579939	-269.163603820546	-242.419434975379
-375.317192617071	-373.751847737809	-361.717309781008	-343.698551943621	-322.567736102106	-300.040740933666	-277.088924383521	-254.234155123875	-231.737660923412	-209.713915649708
-241.424717180643	-256.362357512128	-260.315777698623	-256.673233384653	-247.870639179997	-235.632404677903	-221.152524483879	-205.242023199075	-188.443798905546	-171.117246343687
-125.056650948463	-151.87344486578	-166.826297101988	-173.304787354421	-173.628194238864	-169.458712588242	-162.008728617107	-152.165946400786	-140.579564667484	-127.723364930705
-11.5065828376501	-50.2150953897988	-75.1492347757935	-90.365448579535	-98.4618553282955	-101.224338423058	-99.9378462307917	-95.5524412350117	-88.7815286474938	-80.1655362076433
106.203303696101	54.1812093897158	18.7508364542619	-5.185934142566	-20.7753047651051	-30.1019750328176	-34.6241990015349	-35.4031820987249	-33.2329664979166	-28.7191920780562
231.674011268242	164.47694705345	117.436073951533	84.1651225823065	60.7881130944376	44.7901116615402	34.4492397703796	28.5351252309585	26.138817262452	26.571475946944
366.90020121378	282.538104312235	222.536604691633	179.027534444981	147.268905129773	124.215804130514	107.809786999457	96.5992637276913	89.5245744785865	85.7901412645626
513.053583362613	409.51052457801	335.107835917204	280.323256448392	239.434505635231	208.785362703562	185.920965305711	169.124151468866	157.151998212247	149.078748626122
670.856945422151	546.124179110227	455.848668325788	388.690745749367	337.84397194044	298.969473295987	269.164384023206	246.407602888259	229.244104284041	216.596303766606
