# Supplementary material for: Complex free-space magnetic field textures induced by three-dimensional magnetic nanostructures
Source: Nat Nanotechnol. 2021 Dec 20;17(2):136–42. doi: 10.1038/s41565-021-01027-7 (PMC8850196; doi:10.1038/s41565-021-01027-7)
Supplement: Supplementary file 3 — Source Data Supplementary Fig. 4. The source data for the two phase diagrams, for the case of nanowire radius 25 nm (orange) and 40 nm (purple) are given as txt files. [file 41565_2021_1027_MOESM3_ESM.zip › ED5b_25nm_SD.txt]

0.795774715459477	0
1.06103295394597	0
1.32629119243246	0
1.59154943091895	0
1.85680766940545	0
2.12206590789194	1
2.38732414637843	1
2.65258238486492	1
2.91784062335141	1
3.18309886183791	1
0.68209261325098	0
0.909456817667973	0
1.13682102208497	0
1.36418522650196	0
1.59154943091895	0
1.81891363533595	1
2.04627783975294	1
2.27364204416993	1
2.50100624858693	1
2.72837045300392	1
0.596831036594607	0
0.795774715459477	0
0.994718394324346	0
1.19366207318922	0
1.39260575205408	0
1.59154943091895	1
1.79049310978382	1
1.98943678864869	1
2.18838046751356	1
2.38732414637843	1
0.530516476972984	0
0.707355302630646	0
0.884194128288308	0
1.06103295394597	0
1.23787177960363	0
1.41471060526129	0
1.59154943091895	1
1.76838825657662	1
1.94522708223428	1
2.12206590789194	1
0.477464829275686	0
0.636619772367581	0
0.795774715459477	0
0.954929658551372	0
1.11408460164327	0
1.27323954473516	0
1.43239448782706	0
1.59154943091895	1
1.75070437401085	1
1.90985931710274	1
0.434058935705169	0
0.578745247606892	0
0.723431559508615	0
0.868117871410338	0
1.01280418331206	0
1.15749049521378	0
1.30217680711551	0
1.44686311901723	0
1.59154943091895	0
1.73623574282068	1
0.397887357729738	0
0.530516476972984	0
0.663145596216231	0
0.795774715459477	0
0.928403834702723	0
1.06103295394597	0
1.19366207318921	0
1.32629119243246	0
1.45892031167571	0
1.59154943091895	0
0.367280637904374	0
0.489707517205832	0
0.61213439650729	0
0.734561275808748	0
0.856988155110206	0
0.979415034411664	0
1.10184191371312	0
1.22426879301458	0
1.34669567231604	0
1.4691225516175	0
0.34104630662549	0
0.454728408833987	0
0.568410511042483	0
0.68209261325098	0
0.795774715459477	0
0.909456817667973	0
1.02313891987647	0
1.13682102208497	0
1.25050312429346	0
1.36418522650196	0
0.318309886183791	0
0.424413181578388	0
0.530516476972984	0
0.636619772367581	0
0.742723067762178	0
0.848826363156775	0
0.954929658551372	0
1.06103295394597	0
1.16713624934057	0
1.27323954473516	0
